# Supplementary material for: Lactic acid regulates antitumor immunity in canine invasive urothelial carcinoma
Source: PLoS One. 2025 Sep 18;20(9):e0332825. doi: 10.1371/journal.pone.0332825 (PMC12445541; doi:10.1371/journal.pone.0332825)
Supplement: S1 Table — (XLSX) [file pone.0332825.s005.xlsx]

## Sheet: Table S1
Table S1	Baseline subject characteristics in iUC and normal bladder tissues
	characteristics		iUC (n=10)		normal bladder(n=9)
			No. of dogs (range)		No. of dogs (range)
	Age (years)
		median	10.7 (8-13)		11.7 (1-18)
	gender
		Female	5		6
		Male	5		3
	breed
		Miniature Dachshund	4		0
		Mongrel	2		3
		Welsh Corgi	1		0
		Pug	1		0
		Shetland Sheepdog	1		0
		Pomeranian	1		0
		Beagle	0		4
		Chihuahua	0		2
	ERBB2 score
		0	1		0
		1+	4		1
		2+	3		7
		3+	2		1
