# Supplementary material for: Lactic acid regulates antitumor immunity in canine invasive urothelial carcinoma
Source: PLoS One. 2025 Sep 18;20(9):e0332825. doi: 10.1371/journal.pone.0332825 (PMC12445541; doi:10.1371/journal.pone.0332825)
Supplement: S2 Table — (XLSX) [file pone.0332825.s006.xlsx]

## Sheet: Table S2
Table S2	Antibodies used in this study
	Target	Manufacturer	Host and clonality	clone	Catalog no.	Dilution
						WB	IHC	FACS	PMID
	MCT4	Novus Biologicals	Rabbit pAb	-	NBP1-81251	1:1,000	1:600	-	38712488
	ERBB2/HER2	Leica biosystems	Mouse mAb	CB11	ab8054	1:100	01:10:00	-	18677512
	pERBB2/HER2 (Y1221/1222)	CST	Rabbit mAb	6B12	2243	1:1,000	-	-	-
	AKT	CST	Rabbit mAb	C67E7	4691	1:1,000	-	-	37231193
	pAKT (S473)	CST	Rabbit mAb	D9E	4060	1:1,000	-	-	37231193
	ERK2	Santa Cruz	Rabbit pAb	C14	sc-154	1:2,000	-	-	-
	pERK (T202/Y204)	CST	Rabbit mAb	D13.14.4E	9211	1:2,000	-	-	37231193
	CD4	BIO RAD	Rat mAb	YKIX302.9	MCA1038GA	-	-	1:80	18840977
	CD8	own production	Rat mAb	F3-B2	-	-	5µg/ml	-	32822285
	Foxp3	Invitrogen	Mouse/Rat mAb	FJK16s	14-5773-82	-	1:200	01:40:00	29322606
	CD204	Cosmobio	Mouse mAb	SRA-E5	KMU-MA01	-	1:1,000	-	-
